# Supplementary material for: Analytical Techniques for Phytocannabinoid Profiling of Cannabis and Cannabis-Based Products—A Comprehensive Review
Source: Molecules. 2022 Feb 1;27(3):975. doi: 10.3390/molecules27030975 (PMC8838193; doi:10.3390/molecules27030975)
Supplement: Supplementary file 1 [file molecules-27-00975-s001.zip]

Archive with 1 entries (1 files):
- molecules-1502098-supplementary.pdf
